# Supplementary material for: Parkinson’s disease and Alzheimer’s disease: a Mendelian randomization study
Source: BMC Med Genet. 2018 Dec 31;19(Suppl 1):215. doi: 10.1186/s12881-018-0721-7 (PMC6311900; doi:10.1186/s12881-018-0721-7)
Supplement: Supplementary file 4 — The results of the MR-Egger intercept test. (XLSX 10 kb) [file 12881_2018_721_MOESM4_ESM.xlsx]

## Sheet: Sheet1
Table S4 The results of MR-Egger intercept test
SNP	intercept	SE	Lower 95%CI	Upper 95%CI	P value
rs10797576	0.003	0.01	-0.015	0.022	0.728
rs10906923	0.006	0.009	-0.013	0.024	0.542
rs11060180	0.003	0.009	-0.016	0.021	0.781
rs11158026	0.003	0.01	-0.015	0.022	0.724
rs115185635	0.003	0.01	-0.015	0.022	0.729
rs11724635	0.004	0.009	-0.014	0.023	0.641
rs117896735	0.007	0.01	-0.012	0.026	0.475
rs12456492	0.003	0.01	-0.016	0.022	0.76
rs12497850	0.001	0.009	-0.017	0.02	0.902
rs12637471	0.004	0.01	-0.015	0.023	0.694
rs13294100	0.003	0.01	-0.016	0.021	0.787
rs14235	0	0.009	-0.018	0.018	0.983
rs1474055	0.004	0.01	-0.015	0.023	0.684
rs1555399	0.005	0.01	-0.014	0.023	0.634
rs199347	0.005	0.009	-0.013	0.023	0.599
rs2280104	0.003	0.01	-0.016	0.023	0.722
rs2414739	0.003	0.01	-0.015	0.022	0.728
rs2694528	0.003	0.009	-0.015	0.022	0.733
rs2740594	0.003	0.01	-0.016	0.022	0.737
rs329648	0.004	0.01	-0.015	0.022	0.705
rs34043159	0.003	0.01	-0.016	0.022	0.769
rs34311866	0.005	0.01	-0.014	0.024	0.618
rs353116	0	0.009	-0.019	0.018	0.98
rs356182	-0.012	0.011	-0.032	0.009	0.277
rs35749011	0.011	0.009	-0.007	0.03	0.213
rs3793947	0.004	0.01	-0.015	0.023	0.669
rs4073221	0.003	0.01	-0.016	0.022	0.739
rs4653767	0.004	0.01	-0.015	0.022	0.709
rs4784227	0.004	0.01	-0.015	0.023	0.694
rs591323	0.003	0.01	-0.015	0.022	0.725
rs62120679	0.004	0.01	-0.015	0.022	0.714
rs6430538	0.004	0.009	-0.014	0.022	0.663
rs6812193	0.004	0.01	-0.014	0.023	0.652
rs76904798	0.003	0.01	-0.015	0.022	0.729
rs78738012	0.003	0.01	-0.015	0.022	0.72
rs8005172	0.005	0.01	-0.014	0.024	0.602
rs8118008	0.002	0.01	-0.017	0.021	0.81
rs823118	0.003	0.01	-0.015	0.022	0.722
rs9468199	0.003	0.009	-0.015	0.021	0.779
